# Supplementary material for: Antibiotic Prescribing Patterns in Paediatric Primary Care in Italy: Findings from 2012–2018
Source: Antibiotics (Basel). 2021 Dec 24;11(1):18. doi: 10.3390/antibiotics11010018 (PMC8773435; doi:10.3390/antibiotics11010018)
Supplement: Supplementary file 1 [file antibiotics-11-00018-s001.zip]

Archive with 1 entries (1 files):
- antibiotics-1448417-supplementary.pdf
